# Supplementary material for: Calcium signaling positively regulates cellulase translation and secretion in a Clr-2-overexpressing, catabolically derepressed strain of Penicillium funiculosum
Source: Biotechnol Biofuels Bioprod. 2024 Feb 9;17:21. doi: 10.1186/s13068-023-02448-3 (PMC10858516; doi:10.1186/s13068-023-02448-3)
Supplement: Supplementary file 1 — Additional file 1. FPKM values of shortlisted transcription factors in P. funiculosum NCIM1228 and ΔMig1 when cultured in glucose and cellulose. [file 13068_2023_2448_MOESM1_ESM.xlsx]

## Sheet: 2(d) Transcription factors  
	FPKM Values													fold change
Gene ID	NCIM1228 Glucose	NCIM1228 Glucose	NCIM1228 Avicel	NCIM1228 Avicel	∆Mig1 Glucose	∆Mig1 Glucose	∆Mig1 Avicel	∆Mig1 Avicel						NCIM1228	∆Mig1
1_2.39	1157	5826	52159	53925	3809	4879	13024	13907		3491.5	53042	4344	13465.5	15.1918	3.09979		0.0186434
1_5.95	1	19	183	221	25	42	97	243		10	202	33.5	170	20.2	5.07463		0.0331273
3_0.35	0.1	0.1	21	18	1	0.1	12	10		0.1	19.5	0.55	11	195	20		0.0491254
5_1.82	27	369	1200	1541	259	391	604	964		198	1370.5	325	784	6.92172	2.41231		0.00027148
5_6.62	16	48	185	246	36	43	111	145		32	215.5	39.5	128	6.73438	3.24051		0.0502008
6_2.48	5	135	319	459	26	45	161	196		70	389	35.5	178.5	5.55714	5.02817		0.00997755
6_4.119	167	2626	7440	9340	1633	1909	4643	8490		1396.5	8390	1771	6566.5	6.00788	3.70779		0.0254294
16_2.76	144	102	1103	960	70	92	1200	1183		123	1031.5	81	1191.5	8.38618	14.7099	Atf21	0.0353509
16_3.210	17	62	200	270	13	11	222	245		39.5	235	12	233.5	5.94937	19.4583	TF	0.0406493
18_2.21	9	15	61	61	5	28	51	71		12	61	16.5	61	5.08333	3.69697		0.0389281
18_2.30	6	14	111	113	10	7	63	76		10	112	8.5	69.5	11.2	8.17647		0.0187187
19_3.93	8	44	646	641	281	291	120	100		26	643.5	286	110	24.75	0.384615		0.021127
21_2.74	0.1	0.1	0.1	0.1	1.1	1	9	8		0.1	0.1	1.05	8.5	1	8.09524		#DIV/0!
21_3.75	15	42	153	201	22	42	319	355	Clr-2	28.5	177	32	337	6.21053	10.5312	Clr2	0.0449387
22_0.0	29	430	1591	1883	230	305	656	1083		229.5	1737	267.5	869.5	7.56863	3.25047		0.0230054
23_1.37	31	31	123	89	31	27	171	159		31	106	29	165	3.41935	5.68966		0.141903
24_2.39	184	282	1166	1158	483	534	839	784		233	1162	508.5	811.5	4.98712	1.59587		0.0362802
24_2.67	3	5	100	91	4	3	65	46		4	95.5	3.5	55.5	23.875	15.8571		0.0382208
25_0.129	117	131	1442	1193	102	130	3108	3161		124	1317.5	116	3134.5	10.625	27.0216	Ume6	0.0698611
27_2.130	686	1560	4990	5500	1357	1638	2881	2886		1123	5245	1497.5	2883.5	4.67053	1.92554		0.0280906
28_2.100	2167	2835	10758	12192	1937	2952	5305	9667		2501	11475	2444.5	7486	4.58816	3.06238		0.0271537
29_2.41	61	143	634	1016	59	68	739	829		102	825	63.5	784	8.08824	12.3465		0.130231
31_0.53	35	577	2242	2713	426	500	926	1587		306	2477.5	463	1256.5	8.09641	2.71382		0.0104066
42_1.134	68	93	888	573	85	108	895	845		80.5	730.5	96.5	870	9.07453	9.01554	Acu15	0.162853
48_0.0	100	969	2406	3334	503	740	1535	2469		534.5	2870	621.5	2002	5.3695	3.22124		0.0080408
52_1.51	1	6	197	204	14	19	59	68		3.5	200.5	16.5	63.5	57.2857	3.84848		0.00323154
55_0.87	31	51	72	112	38	54	213	246		41	92	46	229.5	2.2439	4.98913	pur-1	0.123264
57_1.69	15	16	639	732	10	8	935	1050		15.5	685.5	9	992.5	44.2258	110.278	klf1	0.0436397
70_0.128	48	320	1069	1226	311	385	644	1140		184	1147.5	348	892	6.23641	2.56322		0.0379474
71_0.41	75	131	551	568	145	153	263	328		103	559.5	149	295.5	5.43204	1.98322		0.0271775
77_0.105	17	46	1039	777	25	27	229	235		31.5	908	26	232	28.8254	8.92308		0.104725
78_0.98	63	487	1673	1890	411	513	944	1116		275	1781.5	462	1030	6.47818	2.22944		0.0436686
88_0.112	230	332	5622	5338	972	883	2263	2796	Ctf1b	281	5480	927.5	2529.5	19.5018	2.72722	Ctf1b	0.0236221
96_0.113	84	190	659	798	163	154	344	471		137	728.5	158.5	407.5	5.31752	2.57098		0.017754
99_0.129	104	229	992	797	102	115	458	422		166.5	894.5	108.5	440	5.37237	4.0553		0.137727
133_0.25	413	447	2824	2928	652	634	2755	2334		430	2876	643	2544.5	6.68837	3.95723		0.00910882
161_0.0	264	131	843	767	333	271	883	875	Ctf1a	197.5	805	302	879	4.07595	2.9106	Ctf1a	0.0298442
169_0.0	36	229	754	893	543	616	337	491		132.5	823.5	579.5	414	6.21509	0.714409		0.0248625
177_0.7	2246	4728	14478	16269	5197	4910	12177	12117		3487	15373.5	5053.5	12147	4.4088	2.40368		0.0184992
246_0.0	57	138	380	505	140	201	256	318		97.5	442.5	170.5	287	4.53846	1.68328		0.0405412
442_0.0	0.11	0.1	9	9	2	3	2	7		0.105	9	2.5	4.5	85.7143	1.8		0.000357853
21_3.75	15	42	153	201	22	42	319	355
88_0.112	230	332	5622	5338	972	883	2263	2796
161_0.0	264	131	843	767	333	271	883	875
Clr-2	Glucose	Cellulose	p-value	p-value
NCIM1228	28.5	177	0.0449387	0.0238621
∆Mig1	32	337	0.0166944
Ctf1b	Glucose	Cellulose	p-value
NCIM1228	281	5480	0.0236221	0.0875839
∆Mig1	927.5	1573	0.12207						6
Ctf1a	Glucose	Cellulose	p-value
NCIM1228	197.5	805	0.0298442	0.274187
∆Mig1	302	879	0.0297681

## Sheet: 2c - venn diagram 
NCIM1228
maker-contig00177-exonerate_protein2genome-gene-0.7-mRNA-1
maker-contig00246-exonerate_protein2genome-gene-0.0-mRNA-1
maker-contig00027-exonerate_protein2genome-gene-2.130-mRNA-1
maker-contig00024-exonerate_protein2genome-gene-2.39-mRNA-1
maker-contig00018-exonerate_protein2genome-gene-2.21-mRNA-1
maker-contig00096-exonerate_protein2genome-gene-0.113-mRNA-1
maker-contig00048-exonerate_protein2genome-gene-0.0-mRNA-1
maker-contig00099-exonerate_protein2genome-gene-0.129-mRNA-1
maker-contig00071-exonerate_protein2genome-gene-0.41-mRNA-1
maker-contig00006-exonerate_protein2genome-gene-2.48-mRNA-1
maker-contig00016-exonerate_protein2genome-gene-3.210-mRNA-1
maker-contig00006-exonerate_protein2genome-gene-4.119-mRNA-1
maker-contig00021-exonerate_protein2genome-gene-3.75-mRNA-1
maker-contig00169-exonerate_protein2genome-gene-0.0-mRNA-1
maker-contig00070-exonerate_protein2genome-gene-0.128-mRNA-1
maker-contig00078-exonerate_protein2genome-gene-0.98-mRNA-1
maker-contig00133-exonerate_protein2genome-gene-0.25-mRNA-1
maker-contig00005-exonerate_protein2genome-gene-6.62-mRNA-1
maker-contig00005-exonerate_protein2genome-gene-1.82-mRNA-1
maker-contig00022-exonerate_protein2genome-gene-0.0-mRNA-1
maker-contig00028-exonerate_protein2genome-gene-2.100-mRNA-1
maker-contig00029-exonerate_protein2genome-gene-2.41-mRNA-1
maker-contig00031-exonerate_protein2genome-gene-0.53-mRNA-1
maker-contig00016-exonerate_protein2genome-gene-2.76-mRNA-1
maker-contig00042-exonerate_protein2genome-gene-1.134-mRNA-1
maker-contig00025-exonerate_protein2genome-gene-0.129-mRNA-1
maker-contig00018-exonerate_protein2genome-gene-2.30-mRNA-1
maker-contig00001-exonerate_protein2genome-gene-2.39-mRNA-1
maker-contig00088-exonerate_protein2genome-gene-0.112-mRNA-1
maker-contig00001-exonerate_protein2genome-gene-5.95-mRNA-1
maker-contig00024-exonerate_protein2genome-gene-2.67-mRNA-1
maker-contig00019-exonerate_protein2genome-gene-3.93-mRNA-1
maker-contig00077-exonerate_protein2genome-gene-0.105-mRNA-1
maker-contig00057-exonerate_protein2genome-gene-1.69-mRNA-1
maker-contig00052-exonerate_protein2genome-gene-1.51-mRNA-1
maker-contig00442-exonerate_protein2genome-gene-0.0-mRNA-1
maker-contig00003-exonerate_protein2genome-gene-0.35-mRNA-1
maker-contig00161-exonerate_protein2genome-gene-0.0-mRNA-1
∆Mig1
maker-contig00057-exonerate_protein2genome-gene-1.69-mRNA-1
maker-contig00025-exonerate_protein2genome-gene-0.129-mRNA-1
maker-contig00016-exonerate_protein2genome-gene-2.76-mRNA-1
maker-contig00029-exonerate_protein2genome-gene-2.41-mRNA-1
maker-contig00021-exonerate_protein2genome-gene-3.75-mRNA-1
maker-contig00042-exonerate_protein2genome-gene-1.134-mRNA-1
maker-contig00077-exonerate_protein2genome-gene-0.105-mRNA-1
maker-contig00021-exonerate_protein2genome-gene-2.74-mRNA-1
maker-contig00023-exonerate_protein2genome-gene-1.37-mRNA-1
maker-contig00055-exonerate_protein2genome-gene-0.87-mRNA-1
maker-contig00099-exonerate_protein2genome-gene-0.129-mRNA-1
maker-contig00001-exonerate_protein2genome-gene-5.95-mRNA-1
maker-contig00024-exonerate_protein2genome-gene-2.67-mRNA-1
maker-contig00018-exonerate_protein2genome-gene-2.30-mRNA-1
maker-contig00003-exonerate_protein2genome-gene-0.35-mRNA-1
maker-contig00006-exonerate_protein2genome-gene-2.48-mRNA-1
maker-contig00161-exonerate_protein2genome-gene-0.0-mRNA-1
NCIM1228>∆Mig1
maker-contig00001-exonerate_protein2genome-gene-5.95-mRNA-1
maker-contig00003-exonerate_protein2genome-gene-0.35-mRNA-1
maker-contig00006-exonerate_protein2genome-gene-2.48-mRNA-1
maker-contig00018-exonerate_protein2genome-gene-2.30-mRNA-1
maker-contig00077-exonerate_protein2genome-gene-0.105-mRNA-1
maker-contig00024-exonerate_protein2genome-gene-2.67-mRNA-1
maker-contig00099-exonerate_protein2genome-gene-0.129-mRNA-1
maker-contig00029-exonerate_protein2genome-gene-2.41-mRNA-1
∆Mig≥NCIM1228
maker-contig00057-exonerate_protein2genome-gene-1.69-mRNA-1
maker-contig00025-exonerate_protein2genome-gene-0.129-mRNA-1
maker-contig00021-exonerate_protein2genome-gene-3.75-mRNA-1
maker-contig00042-exonerate_protein2genome-gene-1.134-mRNA-1
maker-contig00016-exonerate_protein2genome-gene-2.76-mRNA-1
maker-contig00161-exonerate_protein2genome-gene-0.0-mRNA-1

## Sheet: Sheet1
Table 1
∆Mig1 Set I	glucose	glucose	average	△CT value	avicel	avicel	average	△CT value	△△CT value	Normalised Ct amount relative to wt
Ssp1	31.58	31.58	31.58	10.44	25.16	25.02	25.09	8.01	-2.43	5.38893
Ctf1a	31.27	31.08	31.175	10.035	24.52	24.68	24.6	7.52	-2.515	5.71598
Ctf1b	27.33	27.28	27.305	6.165	20.39	20.85	20.62	3.54	-2.625	6.16884
Clr-2	31.34	31.75	31.545	10.405	25.67	25.32	25.495	8.415	-1.99	3.97237
Actin	21.19	21.09	21.14	0	17.36	16.8	17.08	0	0	1
∆Mig1 Set 2
Ssp1	31.66	31.21	31.435	11.38	25.25	24.78	25.015	8.215	-3.165	8.96933
Ctf1a	31.08	31.11	31.095	11.04	24.97	25.24	25.105	8.305	-2.735	6.65759
Ctf1b	27.86	27.97	27.915	7.86	21.87	21.92	21.895	5.095	-2.765	6.79748
Clr-2	31.43	31.42	31.425	11.37	25.15	25.34	25.245	8.445	-2.925	7.59474
Actin	20.09	20.02	20.055	0	17.05	16.55	16.8	0	0	1
NCIM Set I	glucose	glucose	average	△CT value	avicel	avicel	average	△CT value	△△CT value	Normalised Ct amount relative to wt
Ssp1	36.17	36.57	36.37	15.23	29.73	29.7	29.715	12.635	-2.595	6.04189
Ctf1a	30.9	30.57	30.735	9.595	25.08	24.87	24.975	7.895	-1.7	3.24901
Ctf1b	27.1	27.4	27.25	6.11	21.06	21.12	21.09	4.01	-2.1	4.28709
ClrB	32.8	32.82	32.81	11.67	26.78	26.88	26.83	9.75	-1.92	3.78423
Actin	21.17	21.33	21.25	0.11	16.33	16.43	16.38	-0.7	-0.81	1.75321
NCIM Set 2
Ssp1	32.17	32.57	32.37	12.315	25.22	25.31	25.265	8.465	-3.85	14.42
Ctf1a	33.17	33.06	33.115	13.06	27.42	27.83	27.625	10.825	-2.235	4.70763
Ctf1b	30.61	30.4	30.505	10.45	23.51	23.31	23.41	6.61	-3.84	14.3204
Clr-2	30.49	30.12	30.305	10.25	25.12	25.19	25.155	8.355	-1.895	3.71922
Actin	22.6	21.27	21.935	1.88	18.17	17.73	17.95	1.15	-0.73	1.65864
	NCIM	NCIM	∆Mig1	∆Mig1
Ssp1	3.45	8.69388	5.38893	8.96933
Ctf1a	1.85	2.83825	5.71598	6.65759
Ctf1b	2.45	8.63383	6.16884	6.79748
Clr-2	2.16	2.24233	3.97237	7.59474
Actin	1	1	1	1
	NCIM	Mig1
Ssp1	6.07194	7.17913		3.70798	2.53172
Ctf1a	2.34412	6.18678		0.698796	0.665821
Ctf1b	5.54191	6.48316		4.37263	0.444513
Clr-2	2.20117	5.78355		0.0582176	2.5614
Actin	1	1		0	0
	NCIM1228	∆Mig1
Ctf1a	2.34412	6.18678		0.698796	0.665821
Ctf1b	5.54191	6.48316		4.37263	0.444513
Clr-2	2.20117	5.78355		0.0582176	2.5614

## Sheet: Sheet2
Gene ID	NCIM1228 Glucose	NCIM1228 Glucose	NCIM1228 Avicel	NCIM1228 Avicel	∆Mig1 Glucose	∆Mig1 Glucose	∆Mig1 Avicel	∆Mig1 Avicel
1_2.39	1157	5826	52159	53925	3809	4879	13024	13907
1_5.95	1	19	183	221	25	42	97	243
3_0.35	0.1	0.1	21	18	1	0.1	12	10
5_1.82	27	369	1200	1541	259	391	604	964
5_6.62	16	48	185	246	36	43	111	145
6_2.48	5	135	319	459	26	45	161	196
6_4.119	167	2626	7440	9340	1633	1909	4643	8490
16_2.76	144	102	1103	960	70	92	1200	1183
16_3.210	17	62	200	270	13	11	222	245
18_2.21	9	15	61	61	5	28	51	71
18_2.30	6	14	111	113	10	7	63	76
19_3.93	8	44	646	641	281	291	120	100
21_2.74	0.1	0.1	0.1	0.1	1.1	1	9	8
21_3.75	15	42	153	201	22	42	319	355
22_0.0	29	430	1591	1883	230	305	656	1083
23_1.37	31	31	123	89	31	27	171	159
24_2.39	184	282	1166	1158	483	534	839	784
24_2.67	3	5	100	91	4	3	65	46
25_0.129	117	131	1442	1193	102	130	3108	3161
27_2.130	686	1560	4990	5500	1357	1638	2881	2886
28_2.100	2167	2835	10758	12192	1937	2952	5305	9667
29_2.41	61	143	634	1016	59	68	739	829
31_0.53	35	577	2242	2713	426	500	926	1587
42_1.134	68	93	888	573	85	108	895	845
48_0.0	100	969	2406	3334	503	740	1535	2469
52_1.51	1	6	197	204	14	19	59	68
55_0.87	31	51	72	112	38	54	213	246
57_1.69	15	16	639	732	10	8	935	1050
70_0.128	48	320	1069	1226	311	385	644	1140
71_0.41	75	131	551	568	145	153	263	328
77_0.105	17	46	1039	777	25	27	229	235
78_0.98	63	487	1673	1890	411	513	944	1116
88_0.112	230	332	5622	5338	972	883	2263	2796
96_0.113	84	190	659	798	163	154	344	471
99_0.129	104	229	992	797	102	115	458	422
133_0.25	413	447	2824	2928	652	634	2755	2334
161_0.0	264	131	843	767	333	271	883	875
169_0.0	36	229	754	893	543	616	337	491
177_0.7	2246	4728	14478	16269	5197	4910	12177	12117
246_0.0	57	138	380	505	140	201	256	318
442_0.0	0.11	0.1	9	9	2	3	2	7
